# Supplementary material for: HIVE-Hexagon: High-Performance, Parallelized Sequence Alignment for Next-Generation Sequencing Data Analysis
Source: PLoS One. 2014 Jun 11;9(6):e99033. doi: 10.1371/journal.pone.0099033 (PMC4053384; doi:10.1371/journal.pone.0099033)
Supplement: Table S1 — Genomes, Mixes & Conc. Lists the components and accession IDs of all sequences used in the validation and testing section of the paper. (XLSX) [file pone.0099033.s001.xlsx]

## Sheet: S1 - Genomes, Mixes & Conc.
VIRAL MIXTURE
Genome=mixture of following 15 genomes/segments
No.	Name	gi	ref	Notes
1	Influenza A Virus (A/New York/392/2004(H3N2)) segment 6	73919135	NC_007368.1
	Influenza A Virus (A/New York/392/2004(H3N2)) segment 2	73919148	NC_007372.1
	Influenza A Virus (A/New York/392/2004(H3N2)) segment 4	73919206	NC_007366.1
	Influenza A Virus (A/New York/392/2004(H3N2)) segment 8	73919211	NC_007370.1
	Influenza A Virus (A/New York/392/2004(H3N2)) segment 5	73919146	NC_007369.1
	Influenza A Virus (A/New York/392/2004(H3N2)) strain A/New York/392/2004	73919133	NC_007371.1	segment 3
	Influenza A Virus (A/New York/392/2004(H3N2)) segment 7	73919151	NC_007367.1
	Influenza A Virus (A/New York/392/2004(H3N2)) segment 1	73919059	NC_007373.1
2	Dengue virus 1	9626685	NC_001477.1
3	Canine parvovirus	9627186	NC_001539.1
4	Vaccinia virus	66275797	NC_006998.1
5	Human adenovirus C	9626158	NC_001405.1
6	Hepatitis C virus genotype 1	22129792	NC_004102.1
7	Rotavirus A segment 7	352950878	NC_011501.2
	Rotavirus A segment 4	351694292	NC_011510.2
	Rotavirus A segment 1	352950882	NC_011507.2
	Rotavirus A segment 2	352950881	NC_011506.2
	Rotavirus A segment 9	352950880	NC_011503.2
	Rotavirus A segment 10	353072697	NC_011504.2
	Rotavirus A segment 6	352950884	NC_011509.2
	Rotavirus A segment 3	352950883	NC_011508.2
	Rotavirus A segment 11	353072704	NC_011505.2
	Rotavirus A segment 8	352950879	NC_011502.2
	Rotavirus A segment 5	352950877	NC_011500.2
8	Enterobacteria phage lambda	9626243	NC_001416.1
9	Human immunodeficiency virus 1	9629357	NC_001802.1
10	Porcine circovirus 1	12280941	NC_001792.2
11	Norwalk virus	106060735	NC_001959.2
12	African swine fever virus	9628113	NC_001659.1
13	Feline immunodeficiency virus	9626701	NC_001482.1
14	Poliovirus	12408699	NC_002058.3
15	Human rhinovirus 89	9627730	NC_001617.1
Reads=1000000 reads randomly generated from two of the above genomes with specified concentrations
			Real Counts
No.	Name	Specified %	0% Noise	1% Noise	5% Noise
1	Dengue virus 1	30	257368	326443	329245
2	Human adenovirus C	70	742632	673557	670755
TOTAL		100	1000000	1000000	1000000
BACTERIAL MIXTURE
Genome=mixture of following 10 genomes/segments
No.	Name	gi	ref
1	Shigella dysenteriae Sd197	82775382	NC_007606.1
2	Salmonella enterica subsp. enterica serovar Enteritidis str. P125109 chromosome	207855516	NC_011294.1
3	Bacillus anthracis str. Ames chromosome	30260195	NC_003997.3
4	Clostridium botulinum A str. ATCC 3502 chromosome	148378011	NC_009495.1
5	Staphylococcus aureus subsp. aureus N315 chromosome	29165615	NC_002745.2
6	Escherichia coli IAI39 chromosome	218698419	NC_011750.1
7	Haemophilus influenzae Rd KW20 chromosome	16271976	NC_000907.1
8	Helicobacter pylori 26695 chromosome	15644634	NC_000915.1
9	Mycobacterium tuberculosis 7199-99 complete genome	479053932	NC_020089.1
10	Streptococcus pneumoniae ST556 chromosome	387787130	NC_017769.1
Reads=1000000 reads randomly generated from two of the above genomes with specified concentrations
			Real Counts
No.	Name	Specified %	0% Noise	1% Noise	5% Noise
1	Shigella dysenteriae Sd197	70	704441	700804	696593
2	Streptococcus pneumoniae ST556 chromosome	30	295559	299196	303407
TOTAL		100	1000000	1000000	1000000
HUMAN
Genome=Genome Reference Consortium Human Build 37 patch release 3 (GRCh37.p3)
Reads=1000000 reads randomly generated from two chromosomes of the above genome with specified concentrations
			Real Counts
No.	Name	Specified %	0% Noise	1% Noise	5% Noise
1	chrX	60	817027	688322	438399
2	chrY	40	182973	311678	561601
TOTAL		100	1000000	1000000	1000000
INFLUENZA
Genome=following ref segments
	Name	gi	ref
	Influenza A Virus (A/New York/392/2004(H3N2)) segment 6	73919135	NC_007368.1
	Influenza A Virus (A/New York/392/2004(H3N2)) segment 2	73919148	NC_007372.1
	Influenza A Virus (A/New York/392/2004(H3N2)) segment 4	73919206	NC_007366.1
	Influenza A Virus (A/New York/392/2004(H3N2)) segment 8	73919211	NC_007370.1
	Influenza A Virus (A/New York/392/2004(H3N2)) segment 5	73919146	NC_007369.1
	Influenza A Virus (A/New York/392/2004(H3N2)) strain A/New York/392/2004	73919133	NC_007371.1
	Influenza A Virus (A/New York/392/2004(H3N2)) segment 7	73919151	NC_007367.1
	Influenza A Virus (A/New York/392/2004(H3N2)) segment 1	73919059	NC_007373.1
Reads=1000000 reads randomly generated from all above segments with no specified concentration
MYCOPLASMA
Genome=following ref segments
	Name	gi	ref
	Mycoplasma hyorhinis GDL-1	36746029	CP003231.1
	Mycoplasma hyorhinis HUB-1	304308996	CP002170.1
Reads=1000000 reads randomly generated from all above segments with no specified concentration
