# Supplementary material for: HIVE-Hexagon: High-Performance, Parallelized Sequence Alignment for Next-Generation Sequencing Data Analysis
Source: PLoS One. 2014 Jun 11;9(6):e99033. doi: 10.1371/journal.pone.0099033 (PMC4053384; doi:10.1371/journal.pone.0099033)
Supplement: Table S2 — All Run Counts. A detailed spreadsheet containing all counts of alignments (and unaligned sequences) used to summarize the validation and testing section. (XLSX) [file pone.0099033.s002.xlsx]

## Sheet: S2 - All Run Counts
Reads w/Noise%	Segments used to generate reads	Unaligned	Total	% Un		Hexagon		X	Y	Un	Total	Real X	Real Y	% X	% Y		New Un
Influenza 0%	All	0	1000000	0		Human	0	704658	117119	16	1000000	817027	182973	0.862466	0.640089		0	00:00:07
Influenza 1%	All	13	1000000	1.3e-05			1	511527	128974	58383	1000000	688322	311678	0.743151	0.413805		426	00:05:43	0
Influenza 5%	All	4645	1000000	0.004431			5	176009	45806	153918	1000000	438399	561601	0.401481	0.0815632
Mycoplasma 0%	All	0	1000000	0
Mycoplasma 1%	All	11822	1000000	0.011822		Virus		Adeno	Dengue	Un	Total	Real Adeno	Real Dengue	%Adeno	%Dengue
Mycoplasma 5%	All	60358	1000000	0.060358			0	742632	257368	0	1000000	742632	257368	1	1
Human 0%	X,Y	16	1000000	1.6e-05			1	673314	326376	310	1000000	673557	326443	0.999639	0.999795
Human 1%	X,Y	58383	1000000	0.058383			5	666460	327461	6079	1000000	670755	329245	0.993597	0.994582
Human 5%	X,Y	153918	1000000	0.153918
Viral Mix 0%	Dengue, Human adenovirus C	0	1000000	0		Bacteria		Shigella	Strep	Un	Total	Real Shig	Real Strep	%Shig	%Strep
Viral Mix 1%	Dengue, Human adenovirus C	310	1000000	0.00031			0	597708	294898	0	1000000	704441	295559	0.848486	0.997764
Viral Mix 5%	Dengue, Human adenovirus C	6079	1000000	0.006079			1	596803	293778	11817	1000000	700804	299196	0.851598	0.981891
Bacterial Mix 0%	Shigella, Streptococcus	0	1000000	0			5	554619	277471	73305	1000000	696593	303407	0.796188	0.914517
Bacterial Mix 1%	Shigella, Streptococcus	11817	1000000	0.011817
Bacterial Mix 5%	Shigella, Streptococcus	73305	1000000	0.073305
Bowtie in HIVE
Reads w/Noise%	Segments used to generate reads	Unaligned	Total	% Un		Bowtie in HIVE		X	Y	Un	Total	Real X	Real Y	% X	% Y
Influenza 0%	All	0	1000000	0		Human	0	809418	179532	150	1000000	817027	182973	0.990687	0.981194
Influenza 1%	All	5171	1000000	0.005171			1	621477	136912	183658	1000000	688322	311678	0.902887	0.439274
Influenza 5%	All	167008	1000000	0.167008			5	283407	61167	604560	1000000	438399	561601	0.646459	0.108915
Mycoplasma 0%	All	0	1000000	0
Mycoplasma 1%	All	3993	1000000	0.003993		Virus		Adeno	Dengue	Un	Total	Real Adeno	Real Dengue	%Adeno	%Dengue
Mycoplasma 5%	All	187708	1000000	0.187708			0	742632	257368	0	1000000	742632	257368	1	1
Human 0%	X,Y	150	1000000	0.00015			1	670649	324975	4376	1000000	673557	326443	0.995683	0.995503
Human 1%	X,Y	183658	1000000	0.183658			5	558449	273864	167687	1000000	670755	329245	0.832568	0.831794
Human 5%	X,Y	604560	1000000	0.60456
Viral Mix 0%	Dengue, Human adenovirus C	0	1000000	0		Bacteria		Shigella	Strep	Un	Total	Real Shig	Real Strep	%Shig	%Strep
Viral Mix 1%	Dengue, Human adenovirus C	4376	1000000	0.004376			0	644518	295555	0	1000000	704441	295559	0.914935	0.999986
Viral Mix 5%	Dengue, Human adenovirus C	167687	1000000	0.167687			1	606453	298258	2957	1000000	700804	299196	0.865367	0.996865
Bacterial Mix 0%	Shigella, Streptococcus	0	1000000	0			5	492905	252785	161955	1000000	696593	303407	0.707594	0.833155
Bacterial Mix 1%	Shigella, Streptococcus	2957	1000000	0.002957
Bacterial Mix 5%	Shigella, Streptococcus	161955	1000000	0.161955
BWA in HIVE
Reads w/Noise%	Segments used to generate reads	Unaligned	Total	%Un		BWA in HIVE		X	Y	Un	Total	Real X	Real Y	% X	% Y
Influenza 0%	All	0	1000000	0		Human	0	809472	179591	147	1000000	817027	182973	0.990753	0.981516
Influenza 1%	All	4930	1000000	0.00493			1	659178	145012	183486	1000000	688322	311678	0.957659	0.465262
Influenza 5%	All	161139	1000000	0.161139			5	318195	68366	600502	1000000	438399	561601	0.725811	0.121734
Mycoplasma 0%	All	0	1000000	0
Mycoplasma 1%	All	3766	1000000	0.003766		Virus		Adeno	Dengue	Un	Total	Real Adeno	Real Dengue	%Adeno	%Dengue
Mycoplasma 5%	All	178240	1000000	0.17824			0	742632	257368	0	1000000	742632	257368	1	1
Human 0%	X,Y	147	1000000	0.000147			1	670834	325048	4118	1000000	673557	326443	0.995957	0.995727
Human 1%	X,Y	183486	1000000	0.183486			5	563393	276360	160247	1000000	670755	329245	0.839939	0.839375
Human 5%	X,Y	600502	1000000	0.600502
Viral Mix 0%	Dengue, Human adenovirus C	0	1000000	0		Bacteria		Shigella	Strep	Un	Total	Real Shig	Real Strep	%Shig	%Strep
Viral Mix 1%	Dengue, Human adenovirus C	4118	1000000	0.004118			0	644473	295555	0	1000000	704441	295559	0.914872	0.999986
Viral Mix 5%	Dengue, Human adenovirus C	160247	1000000	0.160247			1	641890	298362	2745	1000000	700804	299196	0.915934	0.997213
Bacterial Mix 0%	Shigella, Streptococcus	0	1000000	0			5	539212	255674	152978	1000000	696593	303407	0.77407	0.842677
Bacterial Mix 1%	Shigella, Streptococcus	2745	1000000	0.002745
Bacterial Mix 5%	Shigella, Streptococcus	152978	1000000	0.152978
Bowtie outside HIVE			Standalone seed 28
Reads w/Noise%	Segments used to generate reads	Unaligned	Total	%Un		Bowtie outside HIVE		X	Y	Un	Total	Real X	Real Y	% X	% Y
Influenza 0%	All	0	1000000	0		Human	0	809294	179731	150	1000000	817027	182973	0.990535	0.982282
Influenza 1%	All	5171	1000000	0.005171			1	617602	136452	188320	1000000	688322	311678	0.897257	0.437798
Influenza 5%	All	167008	1000000	0.167008			5	264924	57176	628203	1000000	438399	561601	0.604299	0.101809
Mycoplasma 0%	All	0	1000000	0
Mycoplasma 1%	All	3993	1000000	0.003993		Virus		Adeno	Dengue	Un	Total	Real Adeno	Real Dengue	%Adeno	%Dengue
Mycoplasma 5%	All	187711	1000000	0.187711			0	742632	257368	0	1000000	742632	257368	1	1
Human 0%	X,Y	150	1000000	0.00015			1	670649	324975	4376	1000000	673557	326443	0.995683	0.995503
Human 1%	X,Y	188320	1000000	0.18832			5	558449	273864	167687	1000000	670755	329245	0.832568	0.831794
Human 5%	X,Y	628203	1000000	0.628203
Viral Mix 0%	Dengue, Human adenovirus C	0	1000000	0		Bacteria		Shigella	Strep	Un	Total	Real Shig	Real Strep	%Shig	%Strep
Viral Mix 1%	Dengue, Human adenovirus C	4376	1000000	0.004376			0	644230	295557	0	1000000	704441	295559	0.914527	0.999993
Viral Mix 5%	Dengue, Human adenovirus C	167687	1000000	0.167687			1	606642	298256	2963	1000000	700804	299196	0.865637	0.996858
Bacterial Mix 0%	Shigella, Streptococcus	0	1000000	0			5	492938	252782	162000	1000000	696593	303407	0.707641	0.833145
Bacterial Mix 1%	Shigella, Streptococcus	2963	1000000	0.002963
Bacterial Mix 5%	Shigella, Streptococcus	162000	1000000	0.162
BWA outside HIVE			Random seed ~25-35
Reads w/Noise%	Segments used to generate reads	Unaligned	Total	%Un		BWA outside HIVE		X	Y	Un	Total	Real X	Real Y	% X	% Y
Influenza 0%	All	0	1000000	0		Human	0	809254	179812	147	1000000	817027	182973	0.990486	0.982724
Influenza 1%	All	7286	1000000	0.007286			1	658268	144801	184592	1000000	688322	311678	0.956337	0.464585
Influenza 5%	All	213228	1000000	0.213228			5	298147	63927	624955	1000000	438399	561601	0.680081	0.11383
Mycoplasma 0%	All	0	1000000	0
Mycoplasma 1%	All	5736	1000000	0.005736		Virus		Adeno	Dengue	Un	Total	Real Adeno	Real Dengue	%Adeno	%Dengue
Mycoplasma 5%	All	236320	1000000	0.23632			0	742632	257368	0	1000000	742632	257368	1	1
Human 0%	X,Y	147	1000000	0.000147			1	669405	324388	6207	1000000	673557	326443	0.993836	0.993705
Human 1%	X,Y	184592	1000000	0.184592			5	528142	259202	212656	1000000	670755	329245	0.787384	0.787262
Human 5%	X,Y	624955	1000000	0.624955
Viral Mix 0%	Dengue, Human adenovirus C	0	1000000	0		Bacteria		Shigella	Strep	Un	Total	Real Shig	Real Strep	%Shig	%Strep
Viral Mix 1%	Dengue, Human adenovirus C	6207	1000000	0.006207			0	644529	295554	0	1000000	704441	295559	0.914951	0.999983
Viral Mix 5%	Dengue, Human adenovirus C	212656	1000000	0.212656			1	640656	297948	4078	1000000	700804	299196	0.914173	0.995829
Bacterial Mix 0%	Shigella, Streptococcus	0	1000000	0			5	507428	239851	203869	1000000	696593	303407	0.728443	0.790526
Bacterial Mix 1%	Shigella, Streptococcus	4078	1000000	0.004078
Bacterial Mix 5%	Shigella, Streptococcus	203869	1000000	0.203869
