# Supplementary material for: HIVE-Hexagon: High-Performance, Parallelized Sequence Alignment for Next-Generation Sequencing Data Analysis
Source: PLoS One. 2014 Jun 11;9(6):e99033. doi: 10.1371/journal.pone.0099033 (PMC4053384; doi:10.1371/journal.pone.0099033)
Supplement: Table S3 — generateSeqs. Provides the text of a short script written to generate the random subset of reads used in the validation and testing. (XLSX) [file pone.0099033.s003.xlsx]

## Sheet: S3 - generateSeqs
#!/bin/sh
resultName=~/AR5_BM_1M.fa
inputGenome=/home/qpride/store1/198/013/13198/_.vioseqlist
proportions=0,0.6:9,0.4
id1=Shigella
id2=Streptococcus
noise=0.05
cntSEQS=1000000
length=100
echo dumping sequences
/home/qpride/bin/vioapp -cnt 10000000 -noise $noise -readLen $length $length -vRand $inputGenome ~/tmp.fa $proportions
echo filtering complexity
/home/qpride/bin/vioapp -complexity 20 1.6 -vParse ~/tmp.fa
echo dumping $cntSEQS sequences
/home/qpride/bin/vioapp -cnt $cntSEQS -readLen $length $lengh -vRand ~/tmp.vioseq2 $resultName
echo $id1 has sequences
grep $id1 $resultName | wc -l
echo $id2 has sequences
grep $id2 $resultName | wc -l
rm ~/tmp.vioseq*
rm ~/tmp.fa
