# Supplementary material for: HIVE-Hexagon: High-Performance, Parallelized Sequence Alignment for Next-Generation Sequencing Data Analysis
Source: PLoS One. 2014 Jun 11;9(6):e99033. doi: 10.1371/journal.pone.0099033 (PMC4053384; doi:10.1371/journal.pone.0099033)
Supplement: Table S4 — Externalvs.HIVE Bowtie&BWA. Shows the compared alignment counts of external tools when run both inside the HIVE environment and in their native external environments. (XLSX) [file pone.0099033.s004.xlsx]

## Sheet: S4 - Externalvs.HIVE Bowtie&BWA
Bowtie (both with -e600)	Outside	In HIVE
Influenza 0%	0	0	y
Influenza 1%	5171	5171	y
Influenza 5%	167008	167008	y
Mycoplasma 0%	0	0	y
Mycoplasma 1%	3993	3993	y
Mycoplasma 5%	187711	187708	y
Human 0%	150	150
Human 1%	188320	183658
Human 5%	628203	604560
Viral Mix 0%	0	0	y
Viral Mix 1%	4376	4376	y
Viral Mix 5%	167687	167687	y
Bacterial Mix 0%	0	0	y
Bacterial Mix 1%	2963	2957	y
Bacterial Mix 5%	162000	161955	y
BWA (both with -n 15)	Outside	In HIVE		Note: BWA is random seed algorithm therefore counts are expected to show some minor variation
Influenza 0%	0	0	y
Influenza 1%	7286	4930	y
Influenza 5%	213228	161139	y
Mycoplasma 0%	0	0	y
Mycoplasma 1%	5736	3766	y
Mycoplasma 5%	236320	178240	y
Human 0%	147	147
Human 1%	184592	183486
Human 5%	624955	600502
Viral Mix 0%	0	0	y
Viral Mix 1%	6207	4118	y
Viral Mix 5%	212656	160247	y
Bacterial Mix 0%	0	0	y
Bacterial Mix 1%	4078	2745	y
Bacterial Mix 5%	203869	152978	y
