# Supplementary material for: HIVE-Hexagon: High-Performance, Parallelized Sequence Alignment for Next-Generation Sequencing Data Analysis
Source: PLoS One. 2014 Jun 11;9(6):e99033. doi: 10.1371/journal.pone.0099033 (PMC4053384; doi:10.1371/journal.pone.0099033)
Supplement: Table S5 — Access Data in HIVE. Provides access information and instruction for reviewers and other interested individuals to see and replicate the results presented herein. (XLSX) [file pone.0099033.s005.xlsx]

## Sheet: S5- Access data in HIVE
To access the tools and data referenced in the manuscript, please go to the following URL:
http://hive.biochemistry.gwu.edu/review/HIVE_hexagon_data
The above URL will log you in and take you directly to the HIVE_Hexagon_data folder in the file
directory for the hive.reviewer user. This folder contains all data referenced in the manuscript,
named as specified by the manuscript and by supplemental information below. In addition to
datasets, you will also have access to the computational (alignment) results discussed, as well as
the ability to use the datasets and HIVE-hexagon aligner to replicate the results (when possible).
If you have any issues with the link due to firewalls, etc., please contact the corresponding author
and he will provide you with temporary authentication credentials.
TO BROWSE FILES
When logged in through the URL, you should see the HIVE_hexagon_data folder highlighted (purple)
in the left-hand home directory menu under the HIVE Space directory. If the folder is not highlighted
it is not properly selected. You can select a folder by clicking on its name. Once selected, the files
listed on the right should be all those files relevant to this manuscript. You may view all objects in
one list (All), only genomes (Genomes), only read datasets (Reads), or only files (Files).
Computations may also be viewed by clicking the Computations tab at the right of the directory
toolbar. Here you will have access to all alignment results referenced in the paper, labeled as
" 'Read file' versus 'genome file' " or, for example, "AR5_HS_1M.fa versus HS_genome.fa" for
the alignment between artificial readset with 5% induced noise and the human genome.
SUMMARY OF AVAILABLE FILES (See "AVAILABLE DATA" below for additional details)
5 Genomes
14 Reads
47 Computations (17 HIVE-hexagon, 15 Bowtie-in-HIVE, 15 BWA-in-HIVE)
31 Files (15 external Bowtie outputs, 15 external BWA outputs, 1 read-me
TO COMPUTE ALIGNMENT
If you would like to replicate a computation, click on HIVE-Portal to open the HIVE-Portal menu.
Next click Alignment and then choose the appropriate aligner. All HIVE-hexagon, BWA and Bowtie
runs for this publication were performed using the corresponding Standard modes. Remember the
values cited in the paper are of the alignments in their native environments. However, we also
ran compared these results to those of adapted versions of external tools running within HIVE
environment.
HEXAGON INSTRUCTIONS
1) Click on expand parameters icon (blue diagonal arrow) in top left corner of Alignment Algorithm
Parameters box.
2) Specify advanced parameters as follows:
	K-Mer Extension Minimal Length Percent: 75
	K-Mer Extension Mismatch Allowance Percent: 15
	Optimal Alignment Search: Only Identities
	Overrepresented K-Mer suppression: 200
	Seed K-Mer: 14 Letters
3) Close pop-up by clicking collapse icon (blue diagonal arrow in opposite direction) in top left corner
of Alignment Algorithm Parameters box.
4) Specify a name for your alignment.
5) Select your data set (reads) from the Sequence Read dropdown menu.
Note: Reads and genomes are organized the same as in user home directory. When selection window
pops up, expand HIVE Space by clicking black arrow, then click HIVE_hexagon. Close selection window
by clicking red X in top right corner.
6) Select your reference (genome) from the Reference Genome dropdown menu.
7) Minimum match length was set to 36 for all runs discussed in the paper.
8) Select Random vote between equally best alternative matches for Matches to Keep.
9) Leave percent mismatches allowed as default (15).
10) Once all parameters are specified, ALIGN button will appear. Click. Results will populate when
complete.
Although Bowtie and BWA results reported were calculated in their native environments, you may also
align the artificial read files through HIVE using the following procedures.
BOWTIE INSTRUCTIONS
1) Click on expand parameters icon (blue diagonal arrow) in top left corner of Alignment Algorithm
Parameters box.
2) Locate Engine Arguments in pop-up window, delete defaults and enter "-e 600".
3) Close pop-up by clicking collapse icon (blue diagonal arrow in opposite direction) in top left corner
of Alignment Algorithm Parameters box.
4) Follow steps 4-10 for Hexagon above.
BWA INSTRUCTIONS
1) Click on expand parameters icon (blue diagonal arrow) in top left corner of Alignment Algorithm
Parameters box.
2) Locate Engine Arguments in pop-up window, delete defaults and enter "-n 15".
3) Close pop-up by clicking collapse icon (blue diagonal arrow in opposite direction) in top left corner
of Alignment Algorithm Parameters box.
4) Follow steps 4-10 for Hexagon above.
AVAILABLE DATA
Genomes:	Type	File name	Size
	Influenza single species	IZ_genome.fa	13.73KB
	Mycoplasma single species	MH_genome.fa	1.60MB
	Human single species	HS_genome.fa	2.98GB
	Viral mixture	VM_genomes.fa	547.07KB
	Bacterial mixture	BM_genomes.fa	34.00MB
Reads:	Type	File name	Size
	Artificial reads, 0% induced error, bacterial mixture	AR0-BM-1M.fa	242.84MB
	Artificial reads, 0% induced error, human	AR0-HS-1M.fa	174.97MB
	Artificial reads, 0% induced error, influenza	AR0-IZ-1M.fa	169.35MB
	Artificial reads, 0% induced error, mycoplasma	AR0-MH-1M.fa	236.31MB
	Artificial reads, 0% induced error, viral mixture	AR0-VM-1M.fa	225.15MB
	Artificial reads, 1% induced error, bacterial mixture	AR1-BM-1M.fa	242.93MB
	Artificial reads, 1% induced error, human	AR1-HS-1M.fa	174.91MB
	Artificial reads, 1% induced error, influenza	AR1-IZ-1M.fa	171.26MB
	Artificial reads, 1% induced error, mycoplasma	AR1-MH-1M.fa	236.62MB
	Artificial reads, 1% induced error, viral mixture	AR1-VM-1M.fa	226.41MB
	Artificial reads, 5% induced error, bacterial mixture	AR5-BM-1M.fa	242.00MB
	Artificial reads, 5% induced error, human	AR5-HS-1M.fa	174.80MB
	Artificial reads, 5% induced error, influenza	AR5-IZ-1M.fa	171.27MB
	Artificial reads, 5% induced error, mycoplasma	AR5-MH-1M.fa	236.64MB
	Artificial reads, 5% induced error, viral mixture	AR5-VM-1M.fa	226.42MB
Computations:
HIVE-hexagon	Description	Name
	Proof of concept for single species; Sensitivity check for single species	AR0_IZ_1M.fa versus IZ_genome.fa
	Sensitivity on more divergent sample for single species	AR5_IZ_1M.fa versus IZ_genome.fa
	Proof of concept for single species: bacteria	AR0_MH_1M.fa versus MH_genome.fa
	Sensitivity level 1 for single bacteria	AR1_MH_1M.fa versus MH_genome.fa
	Divergent sensitivity for single bacteria	AR5_MH_1M.fa versus MH_genome.fa
	Sensitivity check for many species: virus proof	AR0_VM_1M.fa versus VM_genome.fa
	Separate many species with greater sensitivity: virus	AR1_VM_1M.fa versus VM_genome.fa
	Separate many species with great sensitivity: virus	AR5_VM_1M.fa versus VM_genome.fa
	Sensitivity check for many species: bacteria proof	AR0_BM_1M.fa versus BM_genome.fa
	Separate many species with greater sensitivity: bacteria	AR1_BM_1M.fa versus BM_genome.fa
	*with repeat/transposition subsearch on*	AR1_BM_1M.fa RT versus BM_genome.fa
	Separate many species with great sensitivity: bacteria	AR5_BM_1M.fa versus BM_genome.fa
	*with repeat/transposition subsearch on*	AR5_BM_1M.fa RT versus BM_genome.fa
	Proof of concept for single species; Sensitivity check for large genome	AR0_HS_1M.fa versus HS_genome.fa
	Sensitivity level 1 check for large genome	AR1_HS_1M.fa versus HS_genome.fa
	Sensitivity on more divergent sample for large genome	AR5_HS_1M.fa versus HS_genome.fa
Bowtie-in-HIVE	Summary
	Bowtie_AR0_IZ_1M.fa versus IZ_genome.fa HIVE-optimized External Alignment
	Bowtie_AR1_IZ_1M.fa versus IZ_genome.fa HIVE-optimized External Alignment
	Bowtie_AR5_IZ_1M.fa versus IZ_genome.fa HIVE-optimized External Alignment
	Bowtie_AR0_MH_1M.fa versus MH_genome.fa HIVE-optimized External Alignment
	Bowtie_AR1_MH_1M.fa versus MH_genome.fa HIVE-optimized External Alignment
	Bowtie_AR5_MH_1M.fa versus MH_genome.fa HIVE-optimized External Alignment
	Bowtie_AR0_VM_1M.fa versus VM_genome.fa HIVE-optimized External Alignment
	Bowtie_AR1_VM_1M.fa versus VM_genome.fa HIVE-optimized External Alignment
	Bowtie_AR5_VM_1M.fa versus VM_genome.fa HIVE-optimized External Alignment
	Bowtie_AR0_BM_1M.fa versus BM_genome.fa HIVE-optimized External Alignment
	Bowtie_AR1_BM_1M.fa versus BM_genome.fa HIVE-optimized External Alignment
	Bowtie_AR5_BM_1M.fa versus BM_genome.fa HIVE-optimized External Alignment
	Bowtie_AR0_HS_1M.fa versus HS_genome.fa HIVE-optimized External Alignment
	Bowtie_AR1_HS_1M.fa versus HS_genome.fa HIVE-optimized External Alignment
	Bowtie_AR5_HS_1M.fa versus HS_genome.fa HIVE-optimized External Alignment
BWA-in-HIVE	BWA_AR0_IZ_1M.fa versus IZ_genome.fa HIVE-optimized External Alignment
	BWA_AR1_IZ_1M.fa versus IZ_genome.fa HIVE-optimized External Alignment
	BWA_AR5_IZ_1M.fa versus IZ_genome.fa HIVE-optimized External Alignment
	BWA_AR0_MH_1M.fa versus MH_genome.fa HIVE-optimized External Alignment
	BWA_AR1_MH_1M.fa versus MH_genome.fa HIVE-optimized External Alignment
	BWA_AR5_MH_1M.fa versus MH_genome.fa HIVE-optimized External Alignment
	BWA_AR0_VM_1M.fa versus VM_genome.fa HIVE-optimized External Alignment
	BWA_AR1_VM_1M.fa versus VM_genome.fa HIVE-optimized External Alignment
	BWA_AR5_VM_1M.fa versus VM_genome.fa HIVE-optimized External Alignment
	BWA_AR0_BM_1M.fa versus BM_genome.fa HIVE-optimized External Alignment
	BWA_AR1_BM_1M.fa versus BM_genome.fa HIVE-optimized External Alignment
	BWA_AR5_BM_1M.fa versus BM_genome.fa HIVE-optimized External Alignment
	BWA_AR0_HS_1M.fa versus HS_genome.fa HIVE-optimized External Alignment
	BWA_AR1_HS_1M.fa versus HS_genome.fa HIVE-optimized External Alignment
	BWA_AR5_HS_1M.fa versus HS_genome.fa HIVE-optimized External Alignment
Files:	Name
	HIVE-hexagon_Reviewer_Read-me.docx
	AR0_IZ_1M.fa.sam.BWA.stats
	AR1_IZ_1M.fa.sam.BWA.stats
	AR5_IZ_1M.fa.sam.BWA.stats
	AR0_MH_1M.fa.sam.BWA.stats
	AR1_MH_1M.fa.sam.BWA.stats
	AR5_MH_1M.fa.sam.BWA.stats
	AR0_VM_1M.fa.sam.BWA.stats
	AR1_VM_1M.fa.sam.BWA.stats
	AR5_VM_1M.fa.sam.BWA.stats
	AR0_BM_1M.fa.sam.BWA.stats
	AR1_BM_1M.fa.sam.BWA.stats
	AR5_BM_1M.fa.sam.BWA.stats
	AR0_HS_1M.fa.sam.BWA.stats
	AR1_HS_1M.fa.sam.BWA.stats
	AR5_HS_1M.fa.sam.BWA.stats
	AR0_IZ_BOW_Default.sam.stats
	AR1_IZ_BOW_Default.sam.stats
	AR5_IZ_BOW_Default.sam.stats
	AR0_MH_BOW_Default.sam.stats
	AR1_MH_BOW_Default.sam.stats
	AR5_MH_BOW_Default.sam.stats
	AR0_VM_BOW_Default.sam.stats
	AR1_VM_BOW_Default.sam.stats
	AR5_VM_BOW_Default.sam.stats
	AR0_BM_BOW_Default.sam.stats
	AR1_BM_BOW_Default.sam.stats
	AR5_BM_BOW_Default.sam.stats
	AR0_HS_BOW_Default.sam.stats
	AR1_HS_BOW_Default.sam.stats
	AR5_HS_BOW_Default.sam.stats
